# Supplementary material for: Effects of Lactobacillus plantarum CJLP55 on Clinical Improvement, Skin Condition and Urine Bacterial Extracellular Vesicles in Patients with Acne Vulgaris: A Randomized, Double-Blind, Placebo-Controlled Study
Source: Nutrients. 2021 Apr 19;13(4):1368. doi: 10.3390/nu13041368 (PMC8073324; doi:10.3390/nu13041368)
Supplement: Supplementary file 1 [file nutrients-13-01368-s001.zip › nutrients-1183285-supplementary/YCHOFileS1RawResearchDataNutrients2021.xlsx]

## Sheet: CIPP RESULTS
[ CJLP55 clinical_Raw data ]		1			2									3									4
		Sex	Age	BMI	ILC			TLC			Acne grade			Sebum			Skin hydration			Skin pH			Total lipids			TG			FFA			Chol			Total Cer			Cer2
CIPP ID	Group	V0	V0	V0	V0	V1	%change	V0	V1	%change	V0	V1	%change	V0	V1	%change	V0	V1	%change	V0	V1	%change	V0	V1	%change	V0	V1	%change	V0	V1	%change	V0	V1	%change	V0	V1	%change	V0	V1	%change
M1	CJLP55	M	25	19.2	31	6	-140.562	92	29	-86.3859	4	3	-31.1111	210.5	142.5	-38.0268	75.46	77.02	2.12327	7.136	5.46	-25.1463	133.462	195.988	29.8508	80.8396	112.471	24.3529	16.3437	25.38	28.2686	26.8173	38.4807	45.8652	9.46095	19.657	45.9652	9.46095	19.657	57.3295
M2	CJLP55	M	20	25.8	25	8	-95.5823	96	23	-100.098	3	3	0	110.5	69.5	-22.9279	86.38	74.9	-15.6251	7.248	5.032	-33.2483	194.86	194.547	-0.149722	94.2466	107.135	9.92295	37.1485	21.3213	-49.5124	18.8937	16.8857	-7.89635	44.5714	49.2044	20.8863	22.6953	26.1927	19.6651
M3	CJLP55	M	20	21.9	19	6	-73.0924	151	53	-134.378	4	3	-31.1111	231	194.5	-20.4114	74.32	78.06	5.09041	6.798	5.488	-19.6549	293.084	283.132	-4.75115	151.932	165.742	10.6326	73.4427	44.1058	-91.7751	35.9583	32.8195	-12.3432	31.7507	40.4642	39.2817	31.7507	40.4642	48.9936
M4	CJLP55	M	25	21.1	15	3	-67.4699	35	12	-31.5377	4	2	-62.2222	236	177	-32.9938	63.28	81.44	24.7171	6.908	6.574	-5.01125	229.405	168.222	-29.2093	96.1578	70.5392	-19.7238	73.0437	38.1914	-109.029	38.9133	18.255	-81.2372	21.2906	41.2366	89.9199	21.2906	38.4203	96.3159
M5	CJLP55	M	28	22.5	32	12	-112.45	124	59	-89.1283	4	4	0	197.5	162.5	-19.5726	77.06	79.84	3.78378	6.81	5.732	-16.174	224.436	223.959	-0.227986	177.3	129.656	-36.6808	16.0115	23.9324	24.779	21.3743	29.8097	33.1714	9.75089	40.5606	138.895	9.75089	40.5606	173.235
M6	CJLP55	M	23	21.7	45	10	-196.787	108	58	-68.5602	4	3	-31.1111	263	191.5	-39.984	69.32	60.58	-11.8958	7.358	5.144	-33.2183	163.843	146.386	-8.33408	90.7643	73.6858	-13.1487	10.9263	15.4968	14.298	33.9381	35.4489	5.94137	28.2148	21.7549	-29.122	28.2148	21.6041	-37.1698
M7	CJLP55	M	27	24.3	7	2	-28.1124	80	43	-50.7346	3	2	-31.1111	214.5	291.5	43.0597	81.2	87.72	8.8742	6.732	5.274	-21.8755	161.871	148.893	-6.19597	93.5597	81.1182	-9.57878	12.0082	14.4217	7.55008	33.0758	33.6263	2.16489	23.2276	19.7268	-15.7821	23.2276	19.7268	-19.684
F1	CJLP55	F	28	21.2	6	4	-11.245	46	16	-41.1361	3	2	-31.1111	149	119.5	-16.4969	74.56	80.5	8.08478	6.158	5.394	-11.4629	203.351	145.305	-27.7117	152.858	91.5682	-47.1872	14.5927	9.35197	-16.3946	16.2576	7.00548	-36.3834	19.6425	37.379	79.9585	13.6351	23.392	54.8603
F2	CJLP55	F	26	19.3	12	12	0	55	55	0	3	3	0	168.5	130.5	-21.2502	73.56	83.96	14.1552	6.636	5.436	-18.0045	349.325	158.701	-91.0053	216.086	112.08	-80.0738	61.3942	21.8611	-123.672	28.8732	9.74184	-75.2328	42.9721	15.0181	-126.021	26.7078	15.0181	-65.728
F3	CJLP55	F	22	19.4	5	1	-22.49	23	6	-23.3105	2	1	-31.1111	102.5	82	-11.464	71.56	80.76	12.5219	7.02	5.23	-26.8567	281.854	215.268	-31.7891	208.549	142.401	-50.928	36.2408	30.9282	-16.6196	17.8735	18.9977	4.42088	19.1908	22.9411	16.9069	19.1908	22.9411	21.0869
F4	CJLP55	F	26	17.4	16	8	-44.9799	73	41	-43.8786	3	3	0	125.5	57	-38.3064	68.4	71.68	4.46432	6.42	5.29	-16.9542	130.21	133.132	1.39489	69.9383	86.3608	12.6437	23.8144	16.9844	-21.3663	21.9753	19.2677	-10.6471	14.4818	10.5187	-17.8665	9.52172	10.5187	5.60547
F5	CJLP55	F	24	19	3	1	-11.245	34	20	-19.1969	2	1	-31.1111	169.5	113	-31.5958	70.22	84.04	18.81	6.858	5.066	-26.8867	140.675	125.937	-7.03612	88.1053	72.2223	-12.2283	24.0112	9.8998	-44.1449	14.4522	20.596	24.1601	14.1065	23.2189	41.08	7.76522	18.9285	62.7679
F6	CJLP55	F	21	17.8	17	4	-73.0924	39	27	-16.4545	3	2	-31.1111	165	192	15.0989	74.28	81.22	9.44585	6.064	5.228	-12.5431	230.981	139.193	-43.8205	170.839	73.5816	-74.8788	23.7079	19.0665	-14.5196	26.3674	21.1412	-20.5518	10.0664	25.4032	69.1406	8.8255	21.5264	71.4137
F7	CJLP55	F	25	19.7	16	2	-78.7149	65	28	-50.7346	3	2	-31.1111	160.5	136.5	-13.4212	69	65.26	-5.09041	5.164	5.298	2.0105	195.146	184.968	-4.85911	127.24	93.2387	-26.1774	24.8401	17.7685	-22.1222	21.2443	44.2486	90.4629	21.8218	29.7119	35.5698	16.9524	28.0468	62.3811
	Aver.				17.7857			72.9286			3.21429			178.821			73.4714			6.665			209.465			129.887			31.9661			25.4296			22.1821			17.7849
M8	Placebo	M	25	21	21	8	-66.1818	194	146	-48.9083	3	4	31.8182	261	264	1.48253	72.2	62.94	-12.742	7.142	5.542	-23.9178	204.846	228.277	10.0767	122.532	142.309	14.2677	22.6898	16.615	-17.5303	42.6207	49.0913	23.0245	17.0036	20.2621	10.4582	17.0036	20.2621	13.7496
M9	Placebo	M	20	22.7	15	11	-20.3636	43	32	-11.2082	3	3	0	237	131	-52.3826	82.44	68.74	-18.8516	6.974	6.392	-8.70011	297.495	260.206	-16.0367	144.197	128.639	-11.2243	45.6872	44.4895	-3.45635	38.6962	26.2218	-44.3886	68.9146	60.8558	-25.8654	36.7307	34.7784	-8.23813
M10	Placebo	M	20	20.5	46	44	-10.1818	99	97	-2.03785	4	4	0	199	206	3.45923	79.56	71.24	-11.4486	6.778	5.622	-17.2806	139.166	226.249	37.4515	66.5138	169.913	74.5977	28.7734	21.2854	-21.6084	18.2531	18.9532	2.49098	25.6255	16.0969	-30.5827	20.7757	16.0969	-19.7433
M11	Placebo	M	27	20.3	7	12	25.4545	34	42	8.15138	3	3	0	270	256	-6.91846	71.62	60.3	-15.5767	6.548	5.644	-13.5136	257.969	299.419	17.8261	175.501	184.087	6.19438	32.2923	31.7061	-1.69178	32.5561	49.2873	59.5354	17.619	34.3378	53.66	17.619	34.3378	70.548
M12	Placebo	M	24	20.5	13	2	-56	107	73	-34.6434	3	3	0	202.5	265.5	31.1331	64.72	51.14	-18.6865	7.15	5.326	-27.2663	302.381	324.41	9.47383	173.11	193.688	14.8461	51.4611	47.4725	-11.5103	41.3804	46.1104	16.8311	36.4294	37.1388	2.27668	36.4294	37.1388	2.9932
F8	Placebo	F	21	18.2	51	26	-127.273	148	91	-58.0786	4	3	-31.8182	93.5	128	17.0491	59.84	69.34	13.0723	6.874	5.106	-26.4292	239.221	204.887	-14.7657	112.456	104.942	-5.42114	75.5777	49.5427	-75.1304	23.85	23.5701	-0.995913	27.3368	26.8323	-1.619	27.3368	25.9779	-5.73396
F9	Placebo	F	23	20.4	4	10	30.5455	95	59	-36.6812	2	3	31.8182	206	209	1.48253	74.82	68.56	-8.61395	5.624	6.072	6.69699	227.258	225.011	-0.966429	168.903	168.508	-0.285396	17.9522	13.8246	-11.9113	24.9777	23.9545	-3.64091	15.425	18.7242	10.5891	15.425	18.7242	13.9217
F10	Placebo	F	27	21.5	17	7	-50.9091	17	155	140.611	3	3	0	160	168	3.95341	72.18	73.52	1.84388	6.748	5.638	-16.593	212.081	221.82	4.18871	132.66	144.752	8.72325	19.8703	23.8311	11.4298	21.6898	22.9526	4.49321	37.8601	30.285	-24.3127	36.7766	30.285	-27.3922
F11	Placebo	F	25	21.3	19	13	-30.5455	99	93	-6.11354	3	4	31.8182	176.5	154.5	-10.8719	76.44	71.94	-6.19213	7.024	6.292	-10.9424	202.006	188.779	-5.68833	75.8866	84.2364	6.02395	46.6795	45.3266	-3.90411	32.8543	33.9621	3.94175	46.5855	25.2542	-68.4641	21.7775	25.2542	14.6706
F12	Placebo	F	20	24.8	13	12	-5.09091	85	69	-16.3028	3	3	0	262	269	3.45923	64.52	56.24	-11.3935	6.176	5.256	-13.7527	305.391	261.369	-18.9325	169.223	180.132	7.87089	57.5146	29.4706	-80.9278	39.0336	28.1433	-38.7517	39.6204	23.6225	-51.3461	19.0558	23.6225	19.27
F13	Placebo	F	24	26.4	12	15	15.2727	176	183	7.13246	3	4	31.8182	246.5	232.5	-6.91846	72.52	64.24	-11.3935	6.926	5.698	-18.3569	258.691	322.652	27.5076	193.679	222.606	20.8695	33.5446	29.3195	-12.1926	18.3303	52.2183	120.586	13.137	18.5084	17.2398	9.6041	18.5084	37.5732
F14	Placebo	F	30	21.3	11	10	-5.09091	37	43	6.11354	3	3	0	223	220	-1.48253	77.12	69.14	-10.9807	6.704	5.01	-25.323	220.693	270.521	21.4295	168.78	229.765	43.9977	11.9298	9.76477	-6.24785	13.3748	15.159	6.34885	26.6081	15.8324	-34.5853	18.424	15.8324	-10.9361
F15	Placebo	F	23	20.6	11	10	-5.09091	54	37	-17.3217	3	3	0	88.5	66.5	-10.8719	69.4	73.88	6.16461	6.224	5.578	-9.65682	161.331	97.1478	-27.6031	82.6643	59.5837	-16.6515	21.304	12.8251	-24.4679	23.6565	12.6903	-39.0217	33.7064	12.0486	-69.5121	28.9227	10.2531	-78.7799
F16	Placebo	F	25	20	35	23	-61.0909	186	195	9.17031	4	3	-31.8182	207.5	221.5	6.91846	80.04	66.2	-19.0442	6.762	5.334	-21.3467	226.787	112.145	-49.304	154.43	45.2621	-78.759	19.8662	29.5683	27.9977	22.1665	17.4312	-16.85	30.325	19.8831	-33.5138	25.8973	13.6077	-51.858
	Aver.				19.6429			98.1429			3.14286			202.357			72.6729			6.68957			232.523			138.61			34.6531			28.1029			31.1569			23.6985

## Sheet: CIPP RESULTS (EV)
[ CJLP55 clinical_Raw data ]		1			2
		Sex	Age	BMI	Proteobacteria			Bacteroidetes			Firmicutes			Actinobacteria			Verrucomicrobia			Cyanobacteria			Others
CIPP ID	Group	V0	V0	V0	V0	V1	%change	V0	V1	%change	V0	V1	%change	V0	V1	%change	V0	V1	%change	V0	V1	%change	V0	V1	%change
M2	CJLP55	M	20	25.8	44.1044	53.8818	23.8827	7.93923	9.76893	8.90471	8.49561	2.04486	-47.3167	18.318	15.632	-28.5795	3.20993	9.08165	276.326	0.342392	1.28405	137.56	17.5904	8.3067	-73.2613
M4	CJLP55	M	25	21.1	15.415	18.3736	7.22663	45.4348	36.0779	-45.5377	24.1502	23.0379	-8.1586	0.849802	2.63638	19.0094	0.0790514	0.628676	25.8656	0.434783	0.344758	-13.1511	13.6364	18.9008	41.5439
M5	CJLP55	M	28	22.5	17.2778	15.7187	-3.80831	43.5769	37.0743	-31.6467	24.2416	24.7956	4.06373	0.76497	2.7248	20.8528	0.0263783	0.442779	19.5961	0.316539	0.493869	25.905	13.7958	18.75	39.0952
M6	CJLP55	M	23	21.7	42.5655	15.4376	-66.2636	7.52511	38.8561	152.48	15.2314	23.7135	62.2173	11.0324	2.68764	-88.7896	4.06718	0.442478	-170.581	0.345793	0.42609	11.73	19.2327	18.4366	-6.28226
F1	CJLP55	F	28	21.2	50.5619	40.104	-25.5449	7.68427	21.2169	65.8601	6.0115	8.53502	18.5102	27.287	11.6037	-166.872	1.09775	5.87348	224.748	0.548876	0.693659	21.1504	6.80868	11.9732	40.7549
F2	CJLP55	F	26	19.3	76.1602	23.4938	-128.645	8.13385	33.073	121.373	3.99365	18.3615	105.389	4.44553	6.16831	18.3306	0.439668	2.4227	93.3224	0.415242	0.733185	46.4461	6.41182	15.7475	73.6716
F3	CJLP55	F	22	19.4	54.8275	17.5182	-91.1329	15.1105	37.3931	108.444	1.68735	22.2106	150.539	10.8505	3.04484	-83.053	9.3977	0.458811	-420.669	0.635593	0.375391	-38.0112	7.49092	18.999	90.8143
F4	CJLP55	F	26	17.4	17.0689	14.8502	-5.41944	45.5254	39.6439	-28.6235	23.0015	23.0714	0.512338	1.10608	2.67767	16.7218	0.226244	0.376321	7.06268	0.477627	0.564481	12.6879	12.5943	18.816	49.0983
F7	CJLP55	F	25	19.7	50.4729	35.8352	-35.7547	3.99828	23.409	94.4672	15.8856	12.3999	-25.5678	9.93121	9.51319	-4.44784	0.580396	4.54009	186.345	2.64402	0.629839	-294.239	16.4875	13.6727	-22.2125
	Aver.				40.9393			20.5476			13.6332			9.39839			2.12492			0.684541			12.6721
M9	Placebo	M	20	22.7	16.0312	17.2753	3.54807	45.5988	39.6968	-27.1017	23.1576	22.3148	-5.35321	1.03634	2.92548	20.9764	0.0767656	0.469784	21.0675	0.639713	0.661969	1.94113	13.4596	16.656	20.7595
M10	Placebo	M	20	20.5	14.7438	16.1474	4.00338	45.5056	38.2634	-33.2559	22.4582	23.7662	8.30724	1.53467	2.60642	11.9004	0.0548095	0.354719	16.0765	0.602905	0.431832	-14.921	15.1	18.43	21.6268
M11	Placebo	M	27	20.3	39.1668	14.422	-70.5737	2.79952	42.8967	184.125	5.58578	20.8558	96.9824	18.5087	2.75512	-174.923	6.72681	0.430968	-337.485	0.928751	0.523318	-35.362	26.2837	18.1161	-53.0455
M12	Placebo	M	24	20.5	39.4558	52.544	37.3285	13.356	9.65018	-17.017	10.6576	2.10308	-54.3312	17.5964	15.0321	-28.4731	2.06349	9.28172	386.929	0.566893	1.37446	70.4359	16.3039	10.0145	-40.847
F8	Placebo	F	21	18.2	44.3829	53.5258	26.076	11.3837	9.68976	-7.77845	9.36425	2.49165	-43.649	12.715	14.9133	24.4087	2.99177	8.49279	294.879	1.73523	1.50232	-20.3143	17.4271	9.38441	-52.234
F9	Placebo	F	23	20.4	32.1683	55.0313	65.2069	16.9808	8.99104	-36.6886	23.1473	2.16351	-133.272	10.8875	15.4411	50.5624	1.42726	9.55045	435.438	1.39067	0.788569	-52.5153	13.9982	8.03397	-38.7352
F10	Placebo	F	27	21.5	16.1661	24.6244	24.1235	44.6326	17.4598	-124.776	24.6645	11.1317	-85.9495	1.72524	13.8998	135.182	0.0638978	3.46384	182.252	0.351438	0.436681	7.43497	12.3962	28.9838	107.73
F12	Placebo	F	20	24.8	45.8686	52.6541	19.3529	7.89417	10.0014	9.67632	12.7521	2.32558	-66.2207	11.6244	13.6179	22.1358	2.3856	9.50739	381.759	1.10605	1.22105	10.03	18.3691	10.6725	-49.9865
F13	Placebo	F	24	26.4	61.2908	47.8587	-38.3094	8.37077	14.7507	29.2965	8.37077	5.62848	-17.4167	11.8149	12.9011	12.0605	1.25786	7.57757	338.764	0.613956	0.682843	6.0083	8.28092	10.6006	15.0657
F14	Placebo	F	30	21.3	49.1454	35.8521	-37.9133	9.49399	24.426	68.5671	14.3848	12.6334	-11.1237	9.27399	8.42945	-9.37751	3.48621	4.12849	34.4292	1.43848	1.11027	-28.6267	12.7771	13.4203	4.17712
F15	Placebo	F	23	20.6	15.1256	16.2178	3.115	45.4466	38.9344	-29.9037	25.1221	23.4192	-10.8155	1.01186	2.2541	13.7934	0.104676	0.43911	17.9272	0.348918	0.263466	-7.45318	12.8402	18.4719	36.5758
F16	Placebo	F	25	20	47.2016	54.5948	21.086	9.86395	9.61915	-1.12409	9.27644	2.01478	-46.12	10.3432	13.074	30.3212	1.74706	9.71389	427.057	4.03525	0.915809	-272.079	17.5325	10.0676	-48.4816
	Aver.				35.0622			21.7772			15.7451			9.00601			1.86552			1.14652			15.3974
